# Supplementary material for: Quantitative MRI evaluation of glaucomatous changes in the visual pathway
Source: PLoS One. 2018 Jul 9;13(7):e0197027. doi: 10.1371/journal.pone.0197027 (PMC6037347; doi:10.1371/journal.pone.0197027)
Supplement: S1 File — (XLSX) [file pone.0197027.s001.xlsx]

## Sheet: 〇suppliment data
subject	Age	sex	Axial length	IOP	MD	cpRNFLT	CSA	BA17	BA18	BA19
Normal	49	M	27.01	15	-0.97	112.36	45.5352	864.656	4965.35	4945.17
Normal	50	M	26.58	14	-0.12	109.71	36.5312	749.517	4122.67	3768.61
Normal	49	F	23.41	17	1.98	105.91	39.2039	775.661	4104.73	3713.36
Normal	49	M	24.4	18	0.82	113.27	52.5699	796.161	4468.25	4292.32
Normal	78	M	23.72	20	0.12	106.88	45.4407	733.253	4074.35	4078.57
Normal	65	F	23.48	16	1.47	118.92	37.4212	723.471	3816.37	3503.62
Normal	55	F	22.815	21	-0.3	103.63	22.275	763.597	3789.09	3605.31
Normal	66	F	22.78	16	-0.45	109.45	48.1147	699.158	4074.94	4154.1
Normal	59	M	25.515	17	0.63	105.94	47.2224	987.641	4901.04	4354.51
Normal	58	F	23.205	11	1.08	117.25	35.6398	628.403	3465.53	3347.46
Normal	51	F	23.685	12	0.23	108.75	28.5117	569.722	3292.99	3434.68
Normal	62	F	24.64	12	-0.92	119.65	46.3322	611.614	3794.32	3811.99
Normal	42	F	23.65	15	0.61	104.79	24.0569	697.955	3760.52	3897.84
Normal	50	M	26.01	14	0.3	107.3	50.787	732.562	4110.1	4258.41
Normal	50	F	26.385	12	0.57	105.54	28.5106	555.57	3721.4	3736.55
Normal	60	M	24.425	13	1.43	108.13	32.0759	815.315	4485.71	4532.38
Normal	68	M	24.535	14	0.93	103.73	23.1661	704.027	3992.43	3924.82
Normal	55	M	25	13	0.62	112.79	21.3821	859.552	4382.94	4128.93
Normal	41	M	24.695	12	0.25	131.63	29.4039	657.736	3432.42	3408.67
Normal	40	F	25.845	20	-0.92	114.8	25.8388	700.858	3484.18	3585.28
OAG	62	F	25.795	14	-3.15	90.83	22.2752	708.371	3666.3	4088.6
OAG	41	F	26.785	16	-6.86	88.63	13.3651	847.382	4119.15	3712.44
OAG	45	F	23.395	16	-2.7	88.93	31.1857	646.714	3077.02	3214.5
OAG	54	F	22.875	13	-7.85	100.67	21.3838	494.551	2972.25	3386.64
OAG	53	F	24.855	18	-2.02	86.54	16.0387	601.261	3076.94	3166.58
OAG	51	M	25.335	16	-3.48	85.89	20.4945	654.103	3473.42	3737.54
OAG	42	F	25.875	13	-1.5	86.56	20.493	686.155	3208.96	3652.19
OAG	61	F	25.965	10	-18.68	97.45	11.5832	635.801	3842.57	3548.51
OAG	63	M	26.23	10	-20.51	60.7	13.3648	536.145	3481.87	3590.95
OAG	43	F	26.04	16	-11.13	81.3	9.801	751.022	3615.84	3339.42
OAG	51	M	25.11	24	-13.04	71.62	14.2554	699.18	3878.11	3928.37
OAG	63	F	26.84	13	-29.43	90.13	12.4741	641.583	3498.24	3044.76
OAG	75	M	23.46	17	-0.42	93.29	23.1655	673.557	3647.22	3803.86
OAG	50	F	23.92	14	-29.63	57.65	13.3648	552.902	3186.88	3103.91
OAG	67	F	24.09	13	-12.75	78.12	3.56398	620.667	3432.49	3435.42
OAG	64	F	27.27	17	-1.08	85.75	12.4739	658.648	3207.31	3150.48
OAG	49	M	26.465	12	-5.18	84.1	22.2752	697.294	3890.1	3600.88
OAG	45	F	27.43	15	-5.07	97.82	17.8208	738.212	4006.88	3928.84
OAG	67	F	24.48	11	-7.68	77.95	12.4735	725.894	3662.26	3629.14
OAG	40	F	24.58	13	-10.99	97.75	22.2775	623.837	3500.55	3495.1
OAG	49	F	24.13	17	-9.44	91.4	14.2558	586.167	3428.76	3377.95
OAG	45	F	24.485	13	-2.92	109.7	24.0597	636.215	3491.15	3361.1
OAG	55	F	25.765	14	-7.94	69.61	14.1655	752.395	3612.29	3625.91
OAG	63	M	25.955	14	-13.09	78.74	8.91051	765.464	4124.2	4386.67
OAG	62	F	24.25	28	-16.34	73.19	9.9803	636.988	4219.18	3718.29
OAG	46	M	26.925	16	-8	76.16	9.80097	601.599	3868.89	3680.7
OAG	65	M	26.17	10	-10.96	73.35	13.3641	762.55	3889.4	3667.8
OAG	45	F	25.35	15	-0.68	90.03	19.6012	666.734	3174.49	3263.62
OAG	76	M	24.64	14	-3.31	103.1	16.0395	927.283	4512.02	4710.84
OAG	66	F	23.755	16	-2.43	85.63	20.4928	584.787	3166.48	3192.05
OAG	74	F	25.355	15	-19.35	77.45	15.1471	653.262	3612.51	3766.39
